# Supplementary material for: How does Confucian culture affect technological innovation? Evidence from family enterprises in China
Source: PLoS One. 2022 Jun 8;17(6):e0269220. doi: 10.1371/journal.pone.0269220 (PMC9176803; doi:10.1371/journal.pone.0269220)
Supplement: S1 Raw data — (XLS) [file pone.0269220.s001.xls]

## Sheet: Raw data
ticker symbol	Longitude(E)	Latitude(N)	INNOVATION1	LNNOVATION2	CONF100	CONF200	CONF300	FA	LEV	ROA	TobinQ	AGE	RATIO
300004	112.972	23.1293	#NULL!	#NULL!	5	6	12	20.5911	0	0	1	12	0
300020	120.12	30.2963	#NULL!	#NULL!	1	10	14	20.0757	0	0	1	12	0.25
300028	104.013	30.7265	#NULL!	#NULL!	4	8	10	18.386	0	0	#NULL!	12	0
300042	113.96	22.5416	#NULL!	#NULL!	3	6	10	17.6658	0	0	3	11	0.2
300050	113.566	22.396	#NULL!	#NULL!	3	6	8	18.5956	0	0	1	11	0
300061	121.713	31.1742	#NULL!	#NULL!	1	10	12	17.4633	0	0	1	11	0
300068	119.851	30.2635	#NULL!	#NULL!	1	10	15	22.0687	1	0	1	11	0.3333
300074	121.51	31.3469	#NULL!	#NULL!	6	10	12	19.3753	0	0	2	11	0.2222
300090	116.971	31.0648	#NULL!	#NULL!	1	3	4	20.2507	1	#NULL!	0	11	0
300097	121.363	38.9846	4.18965	2.19722	0	1	1	18.4789	0	-1	1	11	0
300104	116.34	39.9622	#NULL!	#NULL!	6	6	8	19.0804	4	#NULL!	#NULL!	11	0
300108	116.29	40.1385	#NULL!	#NULL!	6	6	8	20.4142	1	-4	1	11	0.25
300111	120.607	30.1088	#NULL!	#NULL!	1	8	14	18.8257	1	-1	4	11	0
300120	117.363	38.9441	#NULL!	#NULL!	1	5	8	20.4729	0	0	1	11	0.3333
300149	113.149	22.5708	#NULL!	#NULL!	3	6	9	20.2221	0	0	2	11	0
300157	116.243	40.0806	#NULL!	#NULL!	6	6	8	20.0026	0	0	1	10	0
300159	87.4814	43.8052	#NULL!	#NULL!	1	1	1	21.2591	0	0	1	10	0
300161	114.398	30.464	5.27811	3.7612	1	2	7	19.5359	0	0	1	10	0
300174	119.302	26.1063	#NULL!	#NULL!	1	3	11	19.8758	0	0	3	10	1
300176	116.286	39.8265	#NULL!	#NULL!	5	6	8	20.6876	1	0	2	10	0
300187	113.409	28.2319	#NULL!	#NULL!	1	6	10	19.7469	0	0	1	10	0
300193	114.399	22.7257	#NULL!	#NULL!	2	7	11	19.1457	0	0	2	10	0.25
300200	115.991	39.746	#NULL!	#NULL!	4	6	8	19.2206	0	0	2	10	0
300203	120.206	30.1935	#NULL!	#NULL!	1	11	14	20.3669	1	0	1	10	0
300209	118.745	31.9971	#NULL!	#NULL!	1	8	12	18.4423	0	0	1	10	0
300210	123.087	41.1215	#NULL!	#NULL!	2	2	4	19.4621	1	0	1	10	0
300224	121.276	37.5616	#NULL!	#NULL!	0	0	0	20.0853	0	0	2	10	0.1667
300225	121.556	30.9546	#NULL!	1.38629	5	10	13	19.3283	0	0	2	10	0.25
300226	121.349	31.3095	#NULL!	#NULL!	6	10	12	19.0453	1	0	1	10	0
300245	121.109	31.1776	#NULL!	#NULL!	6	10	12	19.2115	0	0	2	10	0
300266	120.247	30.4496	#NULL!	#NULL!	2	9	14	19.5723	1	0	1	10	0
300279	120.474	31.4669	#NULL!	#NULL!	8	11	11	19.3553	1	0	1	10	0.1429
300290	123.084	41.7072	#NULL!	#NULL!	2	2	5	18.59	0	0	2	9	0.125
300291	116.196	39.9413	#NULL!	#NULL!	5	6	8	14.2002	0	0	2	9	0.1818
300318	116.274	40.1042	#NULL!	#NULL!	6	6	8	19.9516	1	0	1	9	0
300338	113.096	28.2491	#NULL!	#NULL!	1	6	11	19.0635	0	0	2	9	0
300341	118.249	24.6496	#NULL!	#NULL!	3	5	11	19.4915	0	0	5	9	0
300391	118.802	36.922	#NULL!	#NULL!	0	1	5	19.5407	1	-1	2	7	0.2
300392	116.477	39.9199	#NULL!	#NULL!	6	6	8	18.1048	1	0	2	7	0.25
300411	120.865	29.8162	#NULL!	#NULL!	1	8	14	19.2319	0	0	2	7	0
300419	116.283	39.9646	#NULL!	#NULL!	6	6	8	18.6946	0	0	2	6	0
300432	104.779	31.4312	#NULL!	#NULL!	4	7	11	20.1894	0	0	2	6	0.125
300459	114.036	22.5406	#NULL!	#NULL!	3	6	10	19.724	1	-1	1	6	0.2
300461	120.969	30.9264	#NULL!	#NULL!	6	10	14	17.8934	1	-28	5	6	0
300471	104.082	30.5455	#NULL!	#NULL!	4	8	10	20.4715	0	0	2	6	0.2
300475	118.447	30.7055	#NULL!	#NULL!	1	4	13	18.7745	0	0	2	6	0
300492	104.09	30.6559	#NULL!	#NULL!	4	8	10	17.6666	0	0	11	6	0
300582	120.209	30.1908	#NULL!	#NULL!	1	11	14	19.9831	0	0	1	5	0
300585	118.78	31.8792	#NULL!	#NULL!	1	10	12	18.8234	0	0	3	5	0
300612	116.508	39.9224	#NULL!	#NULL!	6	6	8	15.4472	0	0	5	4	0.125
300620	113.563	22.3932	#NULL!	#NULL!	2	6	8	18.8715	0	0	4	4	0
300631	118.635	32.0647	4.68213	3.3673	1	5	12	18.5904	0	0	1	4	0.25
300639	116.605	23.6818	#NULL!	#NULL!	3	6	10	19.703	0	0	4	4	0
300653	120.677	36.9583	#NULL!	#NULL!	0	0	0	17.1564	0	0	8	4	0
300655	120.662	31.2463	#NULL!	#NULL!	7	11	12	19.7017	1	0	4	4	0
300685	117.962	24.5362	#NULL!	#NULL!	3	6	11	18.7845	0	0	9	4	0
300698	119.593	30.2735	#NULL!	#NULL!	1	9	15	17.9551	0	0	3	4	0.2
300741	91.0224	29.644	#NULL!	#NULL!	0	0	0	19.5133	0	0	2	3	0.1429
300765	114.66	37.8863	#NULL!	#NULL!	1	1	7	20.1612	0	0	3	2	0
688018	121.59	31.2058	3.68888	3.04452	6	10	12	17.0653	0	0	8	2	0.3333
688086	115.991	24.0298	#NULL!	#NULL!	3	6	13	18.5777	0	0	#NULL!	1	0
688111	116.33	40.0429	#NULL!	5.42935	6	6	8	18.0227	0	0	11	2	0
688200	116.299	39.9449	4.12713	2.63906	6	6	8	16.6349	0	0	#NULL!	1	0.125
688366	121.265	31.0258	#NULL!	2.56495	6	10	13	20.0968	0	0	3	2	0
300001	120.512	36.1793	#NULL!	#NULL!	0	0	0	21.7826	1	0	1	12	0
300002	116.308	39.9735	#NULL!	#NULL!	6	6	8	19.7776	0	0	1	12	0
300003	116.263	40.2106	#NULL!	#NULL!	5	6	8	21.1145	0	0	4	12	0.2857
300005	116.241	40.2123	#NULL!	#NULL!	5	6	8	19.0308	0	0	1	12	0
300006	106.667	29.4862	#NULL!	#NULL!	0	3	7	20.2062	1	0	1	12	0
300007	113.566	34.8297	#NULL!	#NULL!	0	2	8	20.6049	1	0	1	12	0
300008	121.325	31.0987	4.02535	2.07944	6	10	12	19.7285	1	-1	1	12	0
300009	117.142	31.8381	#NULL!	#NULL!	1	2	4	20.0028	0	0	5	12	0
300010	116.116	39.9046	#NULL!	#NULL!	4	6	8	19.4562	1	0	1	12	0.4286
300011	116.298	39.8334	#NULL!	#NULL!	5	6	8	20.0107	0	0	1	12	0
300012	113.928	22.5857	#NULL!	#NULL!	3	6	10	20.9672	0	0	6	12	0
300013	120.893	31.2863	#NULL!	#NULL!	7	11	12	19.4222	1	-1	2	12	0
300014	114.349	23.0498	#NULL!	#NULL!	4	7	11	22.1151	1	0	3	12	0.1429
300015	113.073	28.221	#NULL!	#NULL!	0	6	11	21.2912	0	0	10	12	0
300018	114.407	30.455	#NULL!	#NULL!	1	2	7	17.8196	0	0	2	12	0
300019	104.044	30.5966	3.8712	2.70805	4	8	10	19.7816	0	0	3	12	0
300021	98.501	39.7066	#NULL!	#NULL!	0	0	0	19.6763	1	0	1	12	0
300022	103.939	30.8034	#NULL!	#NULL!	4	7	10	18.8263	1	0	1	12	0
300025	120.206	30.1917	#NULL!	#NULL!	1	11	14	17.4499	1	0	1	12	0
300027	120.295	29.1637	#NULL!	#NULL!	0	4	11	20.6191	1	-1	1	12	0.1667
300030	113.523	23.1661	#NULL!	#NULL!	5	7	10	19.3922	0	0	1	12	0
300031	120.428	31.5628	#NULL!	1.60944	9	11	11	19.2689	0	0	1	12	0
300035	116.443	39.8627	4.12713	3.17805	5	6	8	19.7962	0	0	2	12	0.4
300036	116.512	39.9901	#NULL!	#NULL!	6	6	8	19.2747	0	0	3	12	0
300037	114.378	22.6891	#NULL!	#NULL!	1	7	11	20.7288	0	0	3	11	0.2
300039	121.454	30.9503	#NULL!	#NULL!	5	10	13	19.5868	0	0	2	11	0
300040	126.654	45.6828	#NULL!	#NULL!	1	1	3	21.0566	1	0	0	11	0
300041	112.124	32.0891	#NULL!	#NULL!	0	1	4	20.224	0	0	2	11	0.1667
300043	116.578	39.8783	3.3322	0	5	6	8	20.9831	0	0	1	11	0.1667
300045	116.296	40.0495	#NULL!	#NULL!	6	6	8	18.2893	0	0	2	11	0
300046	112.169	32.0025	#NULL!	#NULL!	0	1	5	18.586	0	0	4	11	0.2
300047	113.941	22.5546	#NULL!	3.68888	3	6	10	19.4924	0	0	1	11	0
300048	116.533	39.7619	#NULL!	#NULL!	5	6	8	20.7578	0	0	1	11	0.125
300049	113.166	41.0316	#NULL!	#NULL!	0	1	5	18.3419	0	0	1	11	0.6
300052	114.095	22.5481	#NULL!	#NULL!	3	6	10	18.9413	0	0	3	11	0
300054	114.193	30.4613	#NULL!	#NULL!	0	2	6	19.9181	0	0	2	11	0
300056	118.243	24.6598	#NULL!	#NULL!	3	5	11	19.8068	0	0	1	11	0
300057	116.716	23.2639	#NULL!	#NULL!	3	6	9	21.3513	1	0	1	11	0
300058	116.509	39.9942	#NULL!	#NULL!	6	6	8	18.6034	1	0	1	11	0
300062	119.267	26.0291	#NULL!	#NULL!	1	3	11	20.0115	1	0	1	11	0
300063	112.582	23.0326	#NULL!	#NULL!	4	6	11	19.1188	1	0	1	11	0
300065	116.337	39.9989	#NULL!	3.43399	6	6	8	18.1929	0	0	2	11	0
300066	117.01	28.2171	#NULL!	#NULL!	0	1	4	19.3961	0	0	2	11	0
300067	121.176	31.169	#NULL!	#NULL!	6	10	12	20.0614	0	0	2	11	0.125
300070	116.366	39.9949	#NULL!	#NULL!	6	6	8	20.3607	1	0	0	11	0
300075	116.363	39.9596	#NULL!	#NULL!	6	6	8	18.05	0	0	2	11	0
300079	116.313	40.0457	#NULL!	#NULL!	6	6	8	19.6903	0	0	2	11	0.2857
300081	116.427	39.9542	#NULL!	#NULL!	6	6	8	17.6564	0	0	2	11	0
300082	123.204	41.2234	#NULL!	3.13549	2	2	4	21.3517	0	0	1	11	0
300084	103.884	36.0585	#NULL!	#NULL!	0	0	5	19.4652	0	0	1	11	0
300085	114.037	22.539	#NULL!	#NULL!	3	6	10	16.6671	0	0	5	11	0.125
300086	110.263	19.9975	#NULL!	#NULL!	1	2	2	19.6402	0	0	1	11	0
300089	116.623	23.6461	#NULL!	#NULL!	3	6	10	19.1927	1	-1	1	11	0
300092	104.131	31.1774	#NULL!	#NULL!	5	7	10	19.0159	0	0	2	11	0
300093	116.632	23.4159	#NULL!	#NULL!	3	6	9	19.9061	1	0	2	11	0
300094	110.402	21.2401	#NULL!	#NULL!	1	2	3	20.7956	1	0	1	11	0
300095	115.742	28.2176	#NULL!	#NULL!	2	4	7	19.7358	0	0	1	11	0
300096	118.185	24.4928	#NULL!	#NULL!	3	5	13	18.0349	0	0	2	11	0
300098	113.464	23.181	#NULL!	#NULL!	5	7	9	18.9684	0	0	1	11	0
300099	117.108	36.1237	#NULL!	#NULL!	3	6	7	19.0746	0	0	2	11	0.25
300100	121.443	29.4864	#NULL!	#NULL!	1	4	11	21.3979	1	-1	0	11	0
300103	108.827	34.1684	#NULL!	#NULL!	1	3	8	19.6919	0	0	1	11	0.3333
300107	117.455	38.364	#NULL!	#NULL!	1	5	8	19.9527	0	0	2	11	0.25
300109	113.092	35.1868	#NULL!	#NULL!	0	3	8	19.8411	0	0	1	11	0
300112	113.998	22.5599	#NULL!	#NULL!	3	6	10	19.1039	0	0	2	11	0
300113	120.12	30.2927	#NULL!	#NULL!	1	10	14	18.0045	0	0	5	11	0.25
300115	113.804	22.6762	#NULL!	5.52545	4	6	9	21.9329	1	0	2	11	0.1667
300116	108.892	34.2318	#NULL!	#NULL!	1	4	7	17.4543	1	0	4	11	0
300118	121.467	29.3874	#NULL!	#NULL!	1	3	10	22.819	1	0	0	11	0.25
300119	117.42	39.1414	#NULL!	#NULL!	1	7	8	20.4648	0	0	2	11	0
300121	115.751	36.1138	#NULL!	3.21888	1	6	8	20.0983	0	0	1	11	0.1667
300122	106.534	29.5654	#NULL!	#NULL!	0	3	9	20.7594	0	0	7	11	0
300123	112.361	28.8502	#NULL!	#NULL!	3	4	10	20.714	0	0	1	11	0.1667
300124	114.01	22.6666	#NULL!	#NULL!	3	6	10	20.9691	0	0	4	11	0.1667
300125	121.527	38.8662	#NULL!	#NULL!	0	0	1	19.7039	0	0	4	11	0.1429
300126	121.29	31.0547	4.92725	2.77259	6	10	13	18.8115	0	0	2	11	0.4
300127	103.977	30.7473	#NULL!	#NULL!	4	8	10	18.9634	0	0	5	11	0
300129	121.378	30.7474	#NULL!	#NULL!	5	10	13	20.341	0	0	1	11	0.2222
300130	114.036	22.5406	#NULL!	#NULL!	3	6	10	17.7647	0	0	3	11	0
300131	113.953	22.5405	#NULL!	#NULL!	3	6	10	18.3023	1	0	1	11	0
300133	120.074	30.3058	#NULL!	#NULL!	1	10	14	18.9546	0	0	1	11	0.1667
300134	116.348	39.9428	6.71174	5.58725	6	6	8	20.9508	0	0	2	11	0
300135	120.292	31.926	#NULL!	1.38629	8	11	11	20.3647	1	0	1	11	0.2857
300136	113.806	22.7232	#NULL!	4.11087	4	6	9	21.1567	0	0	5	11	0
300137	114.652	38.0403	#NULL!	#NULL!	1	1	8	19.3171	0	0	2	11	0
300138	114.963	36.7715	#NULL!	#NULL!	0	3	9	20.5653	1	0	1	11	0
300139	116.316	39.9411	#NULL!	#NULL!	6	6	8	19.0028	0	0	2	11	0
300141	120.662	31.3295	#NULL!	#NULL!	7	11	11	18.7608	0	0	1	11	0
300144	120.107	30.1765	4.33073	0.693147	1	10	14	21.5611	0	0	4	11	0.2
300146	113.335	22.0445	#NULL!	#NULL!	1	5	8	20.5349	0	0	3	11	0
300147	113.456	23.1859	#NULL!	#NULL!	5	7	9	21.3763	1	0	1	11	0
300148	113.093	28.2533	#NULL!	#NULL!	1	6	11	17.8187	0	0	1	11	0.25
300150	116.317	40.0467	#NULL!	#NULL!	6	6	8	17.6465	0	0	1	11	0
300151	114.337	22.671	#NULL!	#NULL!	1	7	11	19.4434	0	0	4	11	0
300153	121.114	31.2055	#NULL!	1.09861	6	10	12	18.8133	0	0	1	11	0.1667
300154	113.953	22.7437	#NULL!	#NULL!	4	6	10	18.1968	0	0	1	11	0
300155	116.481	40.0176	#NULL!	#NULL!	6	6	8	19.0431	0	0	2	10	0
300158	113.068	36.0488	#NULL!	#NULL!	1	3	7	20.7162	0	0	1	10	0
300160	118.34	33.9115	#NULL!	#NULL!	0	1	9	19.8244	0	0	1	10	0
300162	113.945	22.6336	#NULL!	#NULL!	3	6	10	19.1261	0	0	2	10	0.2857
300163	116.67	40.3647	#NULL!	#NULL!	6	6	7	19.4455	0	0	2	10	0.3333
300164	108.887	34.2291	#NULL!	#NULL!	1	4	7	19.7758	0	0	1	10	0.2222
300165	120.875	31.3658	#NULL!	#NULL!	7	11	11	19.1974	0	0	1	10	0
300166	116.476	40.0187	#NULL!	#NULL!	6	6	8	19.5139	0	0	2	10	0
300169	120.036	31.7832	#NULL!	#NULL!	8	11	11	19.6818	1	0	1	10	0.1111
300170	121.127	31.1786	#NULL!	#NULL!	6	10	12	19.4999	0	0	2	10	0.1667
300171	121.428	31.0603	#NULL!	#NULL!	6	10	13	19.6932	0	0	1	10	0
300172	118.85	31.915	#NULL!	#NULL!	1	9	12	18.5952	0	0	1	10	0
300175	120.52	37.6144	#NULL!	#NULL!	0	0	1	19.9639	0	0	2	10	0
300177	113.38	22.987	#NULL!	#NULL!	5	7	8	19.1977	0	0	2	10	0.2
300179	113.768	34.7309	#NULL!	#NULL!	1	2	6	19.2045	0	0	3	10	0
300180	121.368	30.7481	#NULL!	2.63906	5	10	13	21.8436	0	0	2	10	0
300181	119.96	30.5607	#NULL!	#NULL!	2	10	15	20.4044	0	0	1	10	0
300182	116.36	39.9829	#NULL!	#NULL!	6	6	8	17.699	0	0	1	10	0
300183	120.365	36.0794	5.03695	4.18965	0	0	0	19.7651	0	0	2	10	0
300184	114.424	30.4585	#NULL!	#NULL!	1	2	7	19.2482	0	0	1	10	0.2857
300185	116.705	36.9437	#NULL!	#NULL!	1	5	8	22.2252	1	0	0	10	0
300189	110.266	20.0227	#NULL!	#NULL!	1	2	2	18.9781	0	0	3	10	0.1667
300190	119.914	31.8575	#NULL!	#NULL!	7	11	12	20.3044	1	0	1	10	0
300191	116.305	39.9534	2.30259	1.79176	6	6	8	19.0244	0	0	4	10	0.2
300192	120.547	31.4382	#NULL!	#NULL!	8	11	11	19.155	0	0	2	10	0
300194	107.003	29.8146	#NULL!	#NULL!	0	1	7	20.5713	0	0	1	10	0.2
300195	117.239	39.2318	#NULL!	2.63906	2	7	8	20.3914	0	0	1	10	0.1111
300196	120.063	31.6923	#NULL!	#NULL!	8	11	11	21.0496	0	0	2	10	0.2
300197	114.076	22.6659	3.17805	2.19722	3	6	10	20.1788	1	0	0	10	0.1429
300198	118.922	25.1396	#NULL!	#NULL!	2	4	14	19.6733	1	0	1	10	0.1667
300199	113.945	22.5528	#NULL!	#NULL!	3	6	10	20.4552	1	0	1	10	0.3333
300201	117.256	34.3153	#NULL!	#NULL!	1	5	5	19.8264	1	0	1	10	0
300204	116.54	39.8092	#NULL!	#NULL!	5	6	8	19.3263	0	0	3	10	0.1111
300206	114.409	22.7426	#NULL!	#NULL!	2	7	11	19.9222	0	0	3	10	0
300207	113.972	22.7046	#NULL!	#NULL!	3	6	10	22.1729	1	0	1	10	0.1818
300211	120.732	31.6858	3.4012	1.94591	9	11	11	18.6435	0	0	5	10	0.1667
300213	116.185	40.0638	#NULL!	3.49651	5	6	8	19.0546	0	0	1	10	0
300215	120.612	31.2016	3.91202	2.83321	7	11	13	21.6204	0	0	1	10	0
300217	119.699	32.1901	#NULL!	#NULL!	3	10	12	20.456	0	0	1	10	0.4
300218	117.213	31.7714	#NULL!	#NULL!	1	2	4	20.7039	0	0	1	10	0.1667
300221	113.737	22.832	#NULL!	#NULL!	5	6	9	19.5736	0	0	2	10	0
300222	121.589	31.2101	#NULL!	#NULL!	6	10	12	20.0493	1	-1	1	10	0
300223	116.287	40.0537	#NULL!	#NULL!	6	6	8	17.4026	0	0	13	10	0.1429
300227	113.9	22.5686	#NULL!	#NULL!	3	6	9	20.0737	0	0	2	10	0
300229	116.356	39.9818	#NULL!	#NULL!	6	6	8	18.3146	0	0	2	10	0
300230	121.269	31.2038	4.06044	2.30259	6	10	12	20.4938	0	0	1	10	0
300231	116.312	39.9837	#NULL!	#NULL!	6	6	8	18.9119	1	0	1	10	0.2
300232	113.811	22.6932	#NULL!	#NULL!	4	6	9	20.5887	1	0	1	10	0.1111
300233	117.938	36.6694	4.60517	3.89182	0	4	6	21.0403	0	0	1	10	0.2
300234	119.856	29.216	#NULL!	#NULL!	1	4	11	19.1792	0	0	3	10	0
300235	113.933	22.5551	#NULL!	#NULL!	3	6	10	18.3104	0	0	4	10	0
300236	121.169	31.0285	#NULL!	3.09104	6	10	13	19.1934	0	0	4	10	0.1667
300238	113.539	23.1764	#NULL!	1.09861	5	7	10	19.2718	0	-1	4	10	0.5
300239	109.862	40.6329	#NULL!	#NULL!	0	1	1	20.2438	0	0	2	10	0
300240	121.057	31.3885	#NULL!	#NULL!	7	10	11	19.6031	0	0	1	10	0.3333
300241	113.899	22.7378	#NULL!	#NULL!	4	6	10	19.9938	0	0	2	10	0.2857
300243	118.177	36.1909	#NULL!	#NULL!	0	4	6	19.0807	0	0	2	10	0
300244	120.068	30.3286	#NULL!	1.60944	1	10	14	20.6631	1	0	1	10	0
300246	113.567	22.381	#NULL!	#NULL!	2	6	8	18.9576	0	0	2	10	0
300247	117.216	31.8608	#NULL!	#NULL!	1	2	4	19.2868	0	-1	2	10	0
300248	113.57	34.8257	#NULL!	#NULL!	0	2	8	18.7359	0	0	2	10	0
300249	104.04	30.612	#NULL!	2.99573	4	8	10	19.0971	1	0	1	10	0
300250	120.164	30.1864	#NULL!	#NULL!	1	10	14	16.4333	0	0	2	10	0.1429
300251	116.429	39.9575	#NULL!	#NULL!	6	6	8	17.3132	0	0	3	10	0.1111
300252	113.947	22.5508	#NULL!	#NULL!	3	6	10	20.3372	1	0	1	10	0
300253	121.585	31.1201	#NULL!	#NULL!	6	10	12	19.8788	0	0	5	10	0
300254	113.401	40.0736	#NULL!	#NULL!	0	1	7	19.4883	0	0	1	10	0
300257	118.927	28.9403	#NULL!	#NULL!	1	2	6	21.4666	1	0	1	10	0.25
300258	120.125	32.5116	#NULL!	#NULL!	3	10	11	21.2036	0	0	1	10	0
300259	113.51	34.8016	#NULL!	#NULL!	0	2	8	19.5309	0	0	2	10	0.2
300260	121.041	31.3314	#NULL!	#NULL!	7	10	12	19.9791	1	0	1	10	0.2
300261	121.201	31.6255	#NULL!	#NULL!	8	10	11	20.7591	0	0	1	10	0
300262	121.068	31.0063	#NULL!	#NULL!	6	10	13	19.1095	1	0	1	10	0.3333
300263	112.374	34.7405	#NULL!	#NULL!	0	5	8	19.9414	0	0	1	10	0
300264	113.953	22.7437	#NULL!	#NULL!	4	6	10	16.0929	0	-1	4	10	0.1667
300267	113.391	28.2291	#NULL!	#NULL!	1	6	10	21.6102	0	0	2	10	0.1429
300270	120.156	30.2846	#NULL!	2.99573	1	10	14	19.3214	0	0	2	10	0.1429
300271	116.337	39.9989	#NULL!	#NULL!	6	6	8	19.3669	0	0	3	10	0.25
300272	121.713	31.174	#NULL!	#NULL!	1	10	12	19.5274	0	0	1	10	0.2
300273	113.516	22.1725	#NULL!	#NULL!	1	5	8	19.0367	1	0	1	10	0.2
300274	117.194	31.8219	6.78672	5.57973	1	2	4	21.8002	1	0	1	10	0.2
300275	106.344	29.3571	#NULL!	#NULL!	0	4	9	18.3804	0	0	3	10	0.2
300276	114.994	30.1585	#NULL!	#NULL!	1	1	7	19.3619	0	0	1	10	0
300282	116.287	40.0537	#NULL!	#NULL!	6	6	8	18.1199	0	0	1	10	0
300283	120.858	28.0492	#NULL!	#NULL!	2	2	5	19.9696	1	0	1	9	0
300284	118.757	32.0397	#NULL!	#NULL!	1	8	12	20.3416	1	0	1	9	0
300285	118.751	37.4434	#NULL!	4.21951	0	1	5	20.7141	0	0	5	9	0
300286	121.307	31.35	#NULL!	#NULL!	6	10	12	19.0724	0	0	2	9	0
300287	116.373	39.9923	#NULL!	#NULL!	6	6	8	19.332	0	0	1	9	0.2857
300288	106.651	26.6248	#NULL!	#NULL!	1	2	3	18.852	0	0	2	9	0.125
300292	120.564	31.4527	#NULL!	#NULL!	8	11	11	19.4496	0	0	2	9	0
300293	121.169	31.0285	#NULL!	#NULL!	6	10	13	19.3716	1	0	1	9	0.2
300296	116.276	40.0163	#NULL!	#NULL!	6	6	8	20.6995	0	0	1	9	0
300297	113.427	23.1862	#NULL!	#NULL!	5	7	9	20.4588	1	0	1	9	0
300298	112.873	28.22	4.91265	3.43399	0	5	12	20.1371	0	0	3	9	0.2
300299	119.277	26.1179	#NULL!	#NULL!	1	3	11	16.6621	1	-1	2	9	0
300301	114.133	22.6631	#NULL!	#NULL!	3	7	10	20.7216	1	0	1	9	0
300303	114.154	22.679	#NULL!	#NULL!	3	7	10	20.7204	0	0	2	9	0.3333
300304	117.178	34.1776	5.15906	4.02535	1	5	5	20.0946	0	0	1	9	0
300305	119.888	31.8044	#NULL!	1.09861	7	11	12	19.5379	0	0	1	9	0
300306	120.172	30.1865	#NULL!	#NULL!	1	10	14	18.921	0	0	2	9	0
300307	121.297	30.1791	#NULL!	#NULL!	0	9	14	20.817	0	0	1	9	0.3333
300308	120.596	37.6943	#NULL!	#NULL!	0	0	1	21.391	0	0	4	9	0
300310	113.379	23.1328	4.33073	3.61092	5	6	9	18.5225	0	0	2	9	0
300311	113.948	22.5544	#NULL!	#NULL!	3	6	10	19.0224	0	0	4	9	0
300314	121.937	29.2853	#NULL!	#NULL!	1	3	9	19.1858	0	0	3	9	0
300316	120.847	30.0165	#NULL!	#NULL!	1	9	14	20.8606	0	0	3	9	0
300317	114.316	22.7859	#NULL!	#NULL!	2	7	11	21.089	1	-1	1	9	0
300320	120.409	31.7939	#NULL!	#NULL!	9	11	11	20.1672	0	0	1	9	0.2
300321	119.385	36.8434	#NULL!	#NULL!	0	0	4	19.3284	0	0	2	9	0
300322	114.515	23.1259	#NULL!	#NULL!	2	8	11	19.7028	1	0	5	9	0.4
300324	116.243	40.0806	#NULL!	#NULL!	6	6	8	19.8697	0	0	1	9	0
300327	121.363	31.2263	#NULL!	#NULL!	6	10	12	16.9852	0	0	5	9	0
300329	121.783	29.8917	#NULL!	#NULL!	0	8	12	19.1797	0	0	2	9	0
300331	120.762	31.367	#NULL!	#NULL!	8	11	11	19.8629	0	0	2	9	0.1667
300332	116.364	39.9585	#NULL!	#NULL!	6	6	8	21.8295	1	0	0	9	0
300333	114.032	22.5373	#NULL!	2.56495	3	6	10	18.4926	0	0	4	9	0.125
300335	113.511	23.1454	#NULL!	#NULL!	5	7	9	20.5942	0	0	1	9	0.5
300336	121.487	31.2771	#NULL!	#NULL!	6	10	12	17.7528	0	0	1	9	0
300337	120.504	31.4902	2.30259	1.79176	9	11	11	21.016	1	0	1	9	0.3333
300339	118.765	31.9804	#NULL!	#NULL!	1	8	12	20.2353	0	-1	2	9	0
300340	113.102	22.5606	#NULL!	#NULL!	3	6	9	19.6136	1	0	1	9	0.2
300343	118.147	36.7764	#NULL!	#NULL!	0	4	6	19.8189	1	-2	1	9	0.3333
300344	116.292	39.839	#NULL!	#NULL!	5	6	8	17.1279	0	0	3	9	0
300345	112.659	28.2769	#NULL!	#NULL!	0	5	11	18.5347	0	0	6	9	0
300347	120.162	30.1856	#NULL!	#NULL!	1	10	14	19.3459	0	0	6	9	0
300348	113.961	22.534	#NULL!	#NULL!	3	6	10	19.3537	0	0	5	9	0
300349	120.997	28.0588	#NULL!	#NULL!	2	2	5	19.5259	0	0	1	9	0.3333
300350	114.077	22.5618	#NULL!	#NULL!	3	6	10	19.0672	1	-1	2	9	0
300351	121.235	28.6791	#NULL!	#NULL!	2	3	9	20.0514	0	0	1	9	0
300352	116.332	39.9542	#NULL!	#NULL!	6	6	8	18.3285	0	0	4	9	0
300353	116.2	39.9449	#NULL!	#NULL!	5	6	8	19.7597	0	0	2	9	0.1
300354	120.331	32.0053	#NULL!	#NULL!	7	11	11	18.5525	0	0	4	9	0.1667
300355	111.801	40.4595	4.61512	3.7612	1	1	1	19.9303	1	0	0	9	0.2
300357	119.962	30.5679	#NULL!	#NULL!	2	10	15	18.8586	0	0	16	7	0.1429
300358	112.576	28.28	#NULL!	#NULL!	0	5	11	20.6055	0	0	1	7	0
300359	113.408	22.5174	#NULL!	#NULL!	4	6	8	17.4198	0	-1	3	7	0
300360	119.99	30.282	#NULL!	#NULL!	1	10	14	18.4224	0	0	2	7	0
300362	104.296	30.8696	#NULL!	#NULL!	5	8	10	19.9216	1	#NULL!	0	7	0
300363	107.014	29.8419	#NULL!	#NULL!	0	1	7	20.9422	0	0	2	7	0.0909
300364	116.434	39.9176	#NULL!	#NULL!	5	6	8	17.6491	0	0	2	6	0.2
300365	116.39	39.956	#NULL!	2.63906	6	6	8	18.0352	0	0	3	7	0
300366	104.066	30.681	5.04986	3.55535	4	8	10	18.1483	0	0	1	7	0.25
300371	118.163	39.6945	#NULL!	#NULL!	1	6	8	18.9307	0	0	3	7	0.1667
300373	119.387	32.4339	#NULL!	#NULL!	0	9	12	20.7218	0	0	2	7	0.1667
300374	116.114	39.6521	#NULL!	#NULL!	4	6	8	21.1008	0	0	1	6	0.1667
300375	117.386	38.8482	#NULL!	#NULL!	1	5	8	20.33	0	0	1	7	0
300377	114.077	22.5618	#NULL!	#NULL!	3	6	10	20.4939	0	0	3	7	0
300379	116.292	39.8649	#NULL!	1.09861	5	6	8	18.2534	0	0	6	7	0
300380	121.514	31.2941	#NULL!	#NULL!	6	10	12	16.9743	0	0	4	7	0
300381	113.495	22.2263	#NULL!	#NULL!	1	5	8	21.0191	0	0	1	7	0
300382	120.486	31.2569	#NULL!	#NULL!	7	11	13	19.554	0	0	2	7	0
300383	116.133	39.9028	#NULL!	#NULL!	4	6	8	22.2242	0	0	3	7	0
300384	116.19	40.0744	#NULL!	#NULL!	5	6	8	19.0494	0	0	2	7	0
300385	120.28	31.4738	#NULL!	#NULL!	8	11	11	20.1496	1	0	1	7	0.2
300386	116.357	40.0258	#NULL!	#NULL!	6	6	8	16.7782	0	0	3	7	0.1429
300387	113.58	30.934	#NULL!	#NULL!	0	1	6	19.0497	0	0	2	7	0.1667
300389	114.077	22.6658	#NULL!	#NULL!	3	6	10	19.667	0	0	2	7	0
300390	120.76	31.365	#NULL!	#NULL!	8	11	11	19.3863	0	0	3	7	0.3333
300393	120.851	31.556	#NULL!	#NULL!	9	11	11	21.6048	1	0	1	7	0
300394	120.551	31.3364	#NULL!	#NULL!	7	11	11	19.4447	0	0	6	6	0.2
300395	112.42	29.7308	#NULL!	#NULL!	3	4	7	19.987	0	0	3	7	0.5714
300396	125.293	43.8267	#NULL!	#NULL!	2	3	5	19.4582	0	0	2	7	0.6
300397	108.823	34.1779	#NULL!	#NULL!	1	3	8	19.7297	0	0	4	7	0
300398	121.368	31.4387	#NULL!	#NULL!	6	10	11	20.5903	0	0	2	7	0
300400	113.878	22.6268	#NULL!	#NULL!	3	6	9	19.4393	0	0	3	7	0.25
300403	113.144	22.5663	#NULL!	#NULL!	3	6	9	19.3706	0	0	2	7	0.25
300404	113.409	23.1752	#NULL!	#NULL!	5	7	9	19.0518	0	0	4	6	0.1667
300405	123.204	41.2234	#NULL!	#NULL!	2	2	4	19.6926	0	0	1	7	0.1429
300407	116.71	39.6925	3.46574	2.19722	4	6	8	19.1747	0	0	1	7	0.2
300408	116.445	39.8647	#NULL!	#NULL!	5	6	8	21.3259	0	0	5	7	0.25
300409	112.361	22.2481	#NULL!	#NULL!	0	7	7	20.7446	0	0	1	7	0.1667
300410	113.895	22.9571	#NULL!	#NULL!	4	7	10	19.5441	1	-1	1	7	0.5
300412	120.63	28.0499	#NULL!	#NULL!	2	2	5	19.1777	0	0	1	7	0
300414	103.96	30.7587	#NULL!	#NULL!	4	7	10	18.1391	0	0	4	6	0
300415	113.35	22.7762	#NULL!	3.09104	5	6	8	20.214	1	0	1	6	0.25
300416	120.746	31.3752	#NULL!	#NULL!	8	11	11	20.1927	1	0	2	6	0.2
300417	113.258	23.0291	#NULL!	#NULL!	5	6	8	18.8588	0	0	5	6	0
300418	116.327	39.9811	#NULL!	#NULL!	6	6	8	16.5084	1	0	2	6	0
300420	117.026	34.5204	#NULL!	3.13549	1	5	5	19.4585	0	0	1	6	0.1111
300421	120.619	32.3979	#NULL!	#NULL!	4	9	11	20.1151	0	0	1	6	0
300422	108.264	22.8686	#NULL!	#NULL!	0	0	1	20.2726	1	0	0	6	0
300423	120.628	36.9478	#NULL!	#NULL!	0	0	0	19.9959	1	0	1	6	0
300424	113.425	23.1659	#NULL!	#NULL!	5	7	9	19.5755	1	0	2	6	0.1667
300426	120.295	29.1637	#NULL!	#NULL!	0	4	11	16.4469	1	-1	1	6	0.2857
300427	118.202	24.4943	#NULL!	#NULL!	3	5	12	20.8142	1	0	1	6	0
300428	115.454	38.7883	#NULL!	#NULL!	0	6	8	21.3144	0	0	1	6	0
300429	120.038	31.7273	#NULL!	#NULL!	8	11	11	19.7379	0	0	4	6	0.25
300430	116.306	39.6937	#NULL!	#NULL!	5	6	8	19.131	0	0	1	6	0
300433	113.384	28.2215	#NULL!	#NULL!	1	6	10	23.901	1	0	1	6	0.6667
300434	103.941	30.6262	#NULL!	#NULL!	4	8	10	20.0196	0	0	1	6	0.25
300435	119.982	30.091	#NULL!	#NULL!	1	9	14	20.1469	0	0	1	6	0
300436	119.903	27.222	#NULL!	#NULL!	0	2	10	19.2142	0	0	5	6	0
300437	116.224	40.2688	#NULL!	#NULL!	5	6	8	19.7387	1	0	0	6	0.2
300438	113.39	22.9438	#NULL!	#NULL!	5	7	8	21.1144	1	0	1	6	0
300439	121.608	29.8073	#NULL!	#NULL!	0	8	12	20.0098	1	0	1	6	0.2
300440	103.956	30.7449	#NULL!	#NULL!	4	8	10	18.7259	0	0	2	6	0
300441	121.48	29.6723	#NULL!	#NULL!	0	8	12	20.6381	0	0	2	6	0.125
300442	121.272	30.7978	#NULL!	#NULL!	5	10	13	19.4376	1	0	1	6	0.1
300443	117.85	36.1398	#NULL!	#NULL!	3	6	6	20.2138	0	0	1	6	0
300444	116.314	40.0426	#NULL!	#NULL!	6	6	8	19.7144	1	-1	1	6	0.2
300445	116.243	40.0806	#NULL!	3.21888	6	6	8	18.4589	0	0	4	6	0.1667
300447	118.74	32.0445	#NULL!	#NULL!	1	8	12	18.8133	0	0	2	6	0
300448	113.375	22.9874	#NULL!	#NULL!	5	6	8	19.2817	0	0	3	6	0.25
300449	116.308	39.9667	#NULL!	#NULL!	6	6	8	16.2404	0	-1	2	6	0.2857
300450	120.406	31.5318	#NULL!	#NULL!	9	11	11	19.958	1	0	4	6	0.1429
300451	120.193	30.194	#NULL!	#NULL!	1	11	14	19.4861	0	0	4	6	0.25
300452	116.507	39.8318	#NULL!	1.09861	5	6	8	19.6136	0	0	3	6	0
300453	115.903	28.5486	#NULL!	#NULL!	1	3	8	19.8438	0	0	2	6	0.25
300454	114.009	22.5982	#NULL!	#NULL!	3	6	10	19.392	0	0	7	3	0
300456	116.391	39.9742	#NULL!	#NULL!	6	6	8	19.8777	0	0	4	6	0
300460	114.021	22.9146	#NULL!	#NULL!	4	7	10	19.5706	0	0	3	6	0.1429
300462	121.262	31.0556	2.89037	1.79176	6	10	13	18.3186	0	0	2	6	0
300463	103.957	30.7424	#NULL!	#NULL!	4	8	10	21.1815	0	0	3	6	0.1667
300464	113.222	22.8973	#NULL!	#NULL!	5	6	9	19.9913	0	0	2	6	0.25
300465	116.33	39.9697	#NULL!	#NULL!	6	6	8	17.9532	0	0	2	6	0
300466	117.291	34.2127	#NULL!	#NULL!	1	5	5	19.0099	0	0	2	6	0.2
300467	104.082	30.5455	#NULL!	#NULL!	4	8	10	17.2096	0	-1	3	6	0
300468	113.947	22.5508	#NULL!	#NULL!	3	6	10	19.5269	0	0	5	6	0.125
300469	121.449	31.2411	3.82864	3.04452	6	10	12	16.2623	1	0	3	6	0.1111
300472	116.293	39.9298	#NULL!	#NULL!	5	6	8	18.9455	0	0	2	6	0.25
300473	121.608	42.0167	#NULL!	#NULL!	0	3	3	20.7616	1	0	1	6	0.2
300474	112.909	28.2296	#NULL!	#NULL!	0	5	12	19.3218	0	0	7	5	0.2857
300476	116.329	39.5451	#NULL!	#NULL!	4	6	8	21.9079	1	0	2	6	0
300477	116.314	40.0428	#NULL!	#NULL!	6	6	8	20.2552	1	0	1	6	0
300478	119.872	30.3814	#NULL!	#NULL!	1	10	15	19.2291	1	-1	2	6	0
300479	117.14	36.6766	#NULL!	3.46574	0	5	7	18.1256	0	0	3	6	0
300480	113.547	34.8026	#NULL!	#NULL!	0	2	8	17.5532	0	0	4	6	0
300481	115.036	35.7676	#NULL!	#NULL!	0	6	9	19.3289	0	0	5	6	0
300482	113.445	23.1849	#NULL!	#NULL!	5	7	9	19.8698	0	0	6	6	0
300483	121.38	31.0482	#NULL!	#NULL!	6	10	13	20.4264	0	0	1	6	0
300484	113.919	22.7353	#NULL!	#NULL!	4	6	10	17.6099	0	0	2	5	0.1
300485	116.524	39.7986	#NULL!	#NULL!	5	6	8	17.7689	0	0	2	6	0.3333
300486	112.553	37.9682	#NULL!	#NULL!	1	2	3	19.6518	0	0	2	6	0.2
300487	108.896	34.2009	#NULL!	#NULL!	1	3	7	20.326	0	0	3	6	0.3333
300488	120.96	30.5422	3.2581	1.94591	6	9	14	20.0139	0	0	2	6	0
300489	126.607	45.6152	#NULL!	#NULL!	1	2	3	19.5741	0	0	4	6	0
300490	112.877	28.2316	#NULL!	4.33073	0	5	12	19.4618	0	0	1	6	0.1429
300491	114.669	38.0268	#NULL!	#NULL!	1	1	8	18.8369	0	0	2	6	0.125
300493	121.414	31.175	#NULL!	#NULL!	6	10	12	14.2309	0	0	4	6	0
300494	114.433	30.462	#NULL!	#NULL!	1	2	7	17.7462	0	0	2	6	0
300496	116.384	39.99	#NULL!	3.4012	6	6	8	18.2531	0	0	6	6	0.6667
300497	117.08	29.2178	#NULL!	1.79176	0	2	6	20.1432	0	0	2	6	0.1429
300498	112.247	22.7212	#NULL!	#NULL!	2	6	8	23.8471	0	0	3	6	0.2
300501	121.278	31.092	#NULL!	#NULL!	6	10	12	19.6166	0	0	2	5	0.1667
300502	104.043	30.6252	#NULL!	#NULL!	4	8	10	19.6322	0	0	6	5	0.1667
300504	103.551	30.5858	#NULL!	#NULL!	2	7	9	18.8763	0	0	2	3	0
300505	103.14	26.1747	#NULL!	#NULL!	0	1	3	19.9692	0	0	2	5	0.1429
300506	113.958	22.5358	#NULL!	#NULL!	3	6	10	17.6951	0	0	1	5	0
300507	119.386	32.3551	#NULL!	1.60944	1	9	12	18.9964	0	0	2	5	0
300508	121.426	31.0797	#NULL!	#NULL!	6	10	13	18.4335	0	0	4	5	0
300509	120.576	31.8349	#NULL!	#NULL!	9	11	11	19.022	1	0	1	5	0
300511	121.472	30.9647	#NULL!	#NULL!	5	10	13	21.6274	1	0	1	5	0
300512	120.12	30.3147	4.56435	3.09104	1	10	14	19.3363	0	0	2	5	0
300513	116.34	39.9896	#NULL!	#NULL!	6	6	8	19.6604	0	0	1	5	0.5
300514	113.969	22.5709	#NULL!	#NULL!	3	6	10	16.8889	1	0	2	4	0.125
300515	112.87	28.2267	#NULL!	#NULL!	0	5	12	18.302	0	0	3	5	0.1429
300517	114.26	30.3816	#NULL!	#NULL!	1	2	7	19.2766	0	0	1	5	0
300518	114.028	22.5443	#NULL!	#NULL!	3	6	10	18.4002	0	0	2	5	0.25
300519	120.822	29.5938	#NULL!	0.693147	1	7	13	18.5116	0	0	3	5	0
300520	117.145	31.8335	#NULL!	#NULL!	1	2	4	18.0712	0	0	2	5	0.1429
300521	113.505	23.3954	#NULL!	#NULL!	5	8	11	18.6294	0	0	3	5	0.3333
300522	121.015	31.4252	#NULL!	#NULL!	7	10	11	18.7334	0	0	3	5	0
300525	119.221	26.0486	#NULL!	#NULL!	1	3	11	18.7323	0	0	5	5	0.1667
300526	114.342	22.8731	#NULL!	#NULL!	3	7	11	19.2937	0	0	9	5	0
300529	113.556	22.3969	#NULL!	#NULL!	3	7	8	20.1216	0	0	12	5	0.2
300532	114.128	22.5633	#NULL!	#NULL!	3	6	10	19.1124	1	0	2	5	0.3333
300533	113.944	22.55	#NULL!	#NULL!	3	6	10	14.8949	0	0	2	5	0
300535	103.812	30.4442	#NULL!	#NULL!	3	8	9	19.6866	0	0	2	5	0.2
300536	114.285	30.5952	#NULL!	1.09861	1	2	5	17.305	1	0	2	5	0
300537	120.267	31.7533	#NULL!	#NULL!	8	11	11	19.1023	0	0	2	5	0.25
300538	113.894	22.5595	#NULL!	#NULL!	3	6	9	16.6221	0	0	3	5	0
300539	121.21	30.2357	#NULL!	#NULL!	1	8	14	19.5405	1	0	2	5	0.2857
300540	103.934	30.7979	#NULL!	#NULL!	4	7	10	16.4024	0	0	2	5	0
300542	116.295	39.9673	#NULL!	#NULL!	6	6	8	17.7657	0	0	3	5	0.5
300543	113.938	22.701	#NULL!	#NULL!	3	6	10	19.0044	0	0	2	5	0.5
300545	114.003	22.7043	#NULL!	#NULL!	3	6	10	16.6945	1	0	3	5	0
300546	113.948	22.5302	#NULL!	#NULL!	3	6	10	16.8116	0	0	4	5	0
300547	107.248	30.7492	#NULL!	#NULL!	0	0	9	19.2962	0	0	2	5	0
300548	120.834	30.7485	#NULL!	#NULL!	6	11	14	18.6828	0	0	8	5	0.1667
300549	120.956	31.4507	#NULL!	#NULL!	8	11	11	19.0859	0	0	2	5	0
300550	120.231	30.2143	#NULL!	1.09861	1	11	14	18.2692	0	0	3	5	0.25
300551	121.377	31.2372	#NULL!	#NULL!	6	10	12	18.5031	0	0	4	5	0
300552	116.325	39.9839	#NULL!	#NULL!	6	6	8	18.6925	0	1	3	5	0.4
300553	120.071	30.3138	#NULL!	#NULL!	1	10	14	18.2449	0	0	5	5	0
300554	119.031	31.9334	#NULL!	#NULL!	1	9	12	19.5146	0	0	2	4	0
300555	120.253	31.5527	#NULL!	#NULL!	9	11	11	18.3058	0	0	2	5	0
300556	114.042	22.5318	#NULL!	#NULL!	3	6	10	17.2687	0	0	2	5	0.2222
300558	120.318	30.446	#NULL!	#NULL!	5	9	14	20.3327	0	0	6	5	0
300559	103.982	30.6308	#NULL!	#NULL!	4	8	10	18.7616	0	0	6	5	0
300560	119.252	26.1053	#NULL!	#NULL!	1	3	11	18.2716	0	0	2	5	0
300561	113.582	22.3777	#NULL!	#NULL!	2	6	8	16.2038	0	0	5	5	0.2
300562	113.533	22.566	#NULL!	#NULL!	4	7	8	18.7568	0	0	3	5	0.25
300563	120.349	31.933	#NULL!	#NULL!	8	11	11	19.1993	0	0	3	5	0
300564	91.0944	29.6326	#NULL!	#NULL!	0	0	0	19.202	0	0	2	2	0
300566	121.652	29.8819	#NULL!	#NULL!	0	8	13	19.9318	1	0	2	5	0.25
300567	114.343	30.511	#NULL!	#NULL!	1	2	6	19.3685	1	0	3	5	0.2
300568	113.903	22.7851	#NULL!	#NULL!	4	6	10	21.2353	1	0	1	5	0
300569	120.171	36.3648	#NULL!	#NULL!	0	0	2	21.3268	1	0	1	5	0
300570	114.392	22.7383	#NULL!	#NULL!	2	7	11	19.1977	0	0	4	5	0
300571	120.265	30.317	#NULL!	#NULL!	2	9	14	17.9732	1	0	3	5	0
300572	113.95	22.531	#NULL!	#NULL!	3	6	10	17.956	0	0	6	5	0.6667
300573	123.726	41.9261	#NULL!	#NULL!	2	3	5	19.8614	0	0	7	5	0
300575	118.838	32.2836	#NULL!	#NULL!	0	5	12	20.5222	0	0	2	5	0
300576	113.837	22.6927	#NULL!	0.693147	4	6	9	18.7639	0	0	5	5	0
300577	118.335	32.2643	#NULL!	#NULL!	0	3	12	19.0658	1	0	4	5	0
300580	120.257	31.5486	#NULL!	#NULL!	9	11	11	20.3489	0	0	2	4	0.3333
300581	108.867	34.2041	#NULL!	#NULL!	1	3	7	17.7794	0	0	3	5	0.2
300584	118.883	32.1406	#NULL!	1.94591	1	8	12	19.5006	0	0	4	4	0
300586	116.695	23.406	#NULL!	#NULL!	3	6	9	20.0715	0	0	3	4	0.1667
300587	121.06	29.1322	#NULL!	#NULL!	2	3	10	19.8265	0	0	1	4	0
300588	87.5767	43.8596	#NULL!	#NULL!	1	1	1	15.6372	1	0	2	4	0
300589	113.353	22.272	#NULL!	#NULL!	1	6	9	19.3284	1	0	3	4	0
300590	121.399	31.1762	#NULL!	3.82864	6	10	12	18.3637	0	0	5	4	0
300591	113.782	22.774	#NULL!	#NULL!	5	6	9	18.936	1	0	1	4	0.1
300592	112.883	28.2262	#NULL!	#NULL!	0	5	12	17.6946	1	0	1	4	0
300593	116.3	40.2127	#NULL!	#NULL!	5	6	8	19.4329	0	0	2	4	0
300594	117.744	36.2081	#NULL!	#NULL!	3	6	6	17.7863	0	0	3	2	0.5
300595	117.159	31.8352	#NULL!	#NULL!	1	2	4	18.7413	0	0	12	4	0
300596	117.773	39.2169	#NULL!	#NULL!	1	5	8	20.2918	0	0	2	4	0.2
300598	118.758	31.9746	#NULL!	#NULL!	1	8	12	18.4185	0	0	12	4	0.2857
300599	113.005	22.8735	#NULL!	1.60944	5	6	9	19.8667	0	0	2	4	0.125
300600	120.658	31.7147	#NULL!	#NULL!	9	11	11	19.683	0	0	1	4	0
300601	113.955	22.5488	#NULL!	#NULL!	3	6	10	20.6234	0	0	14	4	0
300602	113.895	22.7389	#NULL!	2.70805	4	6	10	20.1959	1	0	4	4	0.2
300603	87.5129	43.8511	#NULL!	#NULL!	1	1	1	18.9846	0	0	1	4	0.1667
300604	120.206	30.1907	#NULL!	#NULL!	1	11	14	18.7674	0	0	6	4	0.1667
300605	119.283	26.0814	#NULL!	2.48491	1	3	11	17.5732	0	0	2	4	0
300606	113.799	22.9191	#NULL!	#NULL!	5	7	9	18.7395	0	0	2	4	0.2857
300607	113.709	23.0682	#NULL!	#NULL!	5	8	9	19.1751	0	0	3	4	0.4
300608	116.33	39.9704	#NULL!	#NULL!	6	6	8	18.8785	1	0	2	4	0.2222
300609	121.318	30.8949	#NULL!	2.83321	5	10	13	17.4521	0	0	5	4	0.2
300610	119.412	33.3593	#NULL!	#NULL!	0	3	11	18.9277	0	0	2	4	0
300611	120.861	29.5286	#NULL!	#NULL!	1	7	12	19.7445	0	0	2	4	0
300613	121.421	31.1791	#NULL!	#NULL!	6	10	12	18.9885	0	0	6	4	0.25
300615	113.947	22.5734	#NULL!	#NULL!	3	6	10	18.5462	0	0	7	4	0.2
300616	113.329	23.1256	#NULL!	#NULL!	5	6	9	20.6092	0	0	2	4	0.1667
300617	119.463	31.3891	#NULL!	#NULL!	2	11	13	19.0072	0	0	2	4	0
300618	118.806	31.9385	#NULL!	#NULL!	1	9	12	19.8361	0	0	6	4	0
300619	112.921	23.2561	#NULL!	#NULL!	5	6	12	19.3572	1	0	2	4	0
300621	114.055	22.5585	#NULL!	#NULL!	3	6	10	18.5501	1	0	1	4	0.5
300622	114.113	22.5493	#NULL!	#NULL!	3	6	10	17.7674	0	0	4	4	0
300623	121.682	31.8381	#NULL!	#NULL!	2	9	11	19.7321	0	0	3	4	0
300624	91.0918	29.6322	#NULL!	#NULL!	0	0	0	18.768	0	0	6	3	0.125
300625	113.283	22.9819	#NULL!	#NULL!	5	6	8	19.7038	0	0	1	4	0
300626	121.536	29.777	#NULL!	#NULL!	0	8	12	19.2769	0	0	2	4	0
300627	121.301	31.1709	#NULL!	#NULL!	6	10	12	17.9679	0	0	3	4	0.1667
300628	118.167	24.5065	#NULL!	#NULL!	3	5	12	18.3487	0	0	9	4	0
300629	116.255	40.1267	#NULL!	#NULL!	5	6	8	18.5324	0	0	2	4	0
300630	110.373	20.0346	#NULL!	#NULL!	1	2	2	19.7474	0	0	9	4	0
300632	118.185	24.4894	4.45435	1.38629	3	5	13	19.0284	0	0	3	4	0.3333
300633	113.943	22.55	#NULL!	#NULL!	3	6	10	18.0523	0	0	4	4	0
300634	113.964	22.5439	#NULL!	#NULL!	3	6	10	18.7667	0	0	4	3	0
300635	113.328	23.1874	#NULL!	#NULL!	5	6	10	17.5783	0	0	2	4	0.3333
300636	116.34	39.9331	#NULL!	#NULL!	5	6	8	19.9999	0	0	2	4	0
300637	114.036	22.5406	#NULL!	#NULL!	3	6	10	19.069	0	0	3	4	0
300638	113.924	22.5009	#NULL!	#NULL!	3	6	9	17.3248	0	0	4	4	0.1667
300640	119.313	26.101	#NULL!	#NULL!	1	3	11	16.6392	0	0	4	4	0
300641	119.621	32.1787	#NULL!	#NULL!	3	10	12	19.0363	0	0	1	4	0
300642	121.588	31.2085	#NULL!	#NULL!	6	10	12	19.1467	0	0	3	4	0
300643	120.317	30.4434	#NULL!	#NULL!	5	9	14	19.355	1	0	5	4	0
300644	118.69	32.1928	4.64439	3.55535	1	4	12	19.064	0	0	2	3	0.1667
300645	120.001	30.2837	#NULL!	#NULL!	1	10	14	17.7937	0	0	1	4	0.6
300647	114.224	22.729	#NULL!	#NULL!	3	7	10	19.6111	1	0	2	4	0
300648	119.422	26.0329	#NULL!	#NULL!	1	3	11	18.59	0	0	2	4	0.3333
300649	120.138	30.2522	#NULL!	#NULL!	1	10	14	19.0672	1	0	3	4	0
300650	117.922	24.5045	#NULL!	#NULL!	3	6	11	18.7944	0	0	2	4	0.5
300651	120.662	31.8944	#NULL!	#NULL!	9	11	11	19.5739	0	0	4	4	0
300652	120.341	30.2282	#NULL!	#NULL!	1	11	14	19.0298	0	0	1	4	0
300654	118.06	36.848	#NULL!	#NULL!	0	4	6	17.4079	0	0	2	4	0
300656	113.947	22.5469	#NULL!	#NULL!	3	6	10	15.558	0	0	3	4	0
300657	118.251	24.6594	#NULL!	#NULL!	3	5	11	20.5305	1	0	2	4	0
300658	118.252	24.6229	#NULL!	#NULL!	3	5	11	19.579	0	0	1	4	0
300659	117.144	36.6829	#NULL!	#NULL!	0	5	7	17.6822	0	0	11	4	0
300660	120.042	31.7258	#NULL!	#NULL!	8	11	11	19.5807	0	0	1	4	0
300661	116.315	39.942	5.42935	4.70953	6	6	8	17.4418	0	0	19	4	0
300662	116.447	39.9295	#NULL!	#NULL!	6	6	8	16.1175	0	0	3	4	0
300663	116.539	39.7722	#NULL!	#NULL!	5	6	8	15.8154	0	0	5	4	0.4
300664	119.886	31.473	#NULL!	#NULL!	7	11	13	19.6419	0	0	1	3	0.2
300665	113.198	27.8664	#NULL!	#NULL!	1	6	13	19.0277	1	0	1	4	0
300666	121.073	30.1062	#NULL!	#NULL!	1	9	14	19.778	1	0	6	4	0
300667	116.314	40.0527	#NULL!	#NULL!	6	6	8	19.0842	0	0	3	4	0
300668	113.951	22.5543	#NULL!	#NULL!	3	6	10	18.2461	0	0	3	4	0
300669	119.936	30.2454	#NULL!	2.77259	1	10	14	18.6505	0	0	4	4	0.4
300670	118.805	31.8895	#NULL!	#NULL!	1	9	12	18.7097	0	0	2	4	0.2857
300671	114.03	22.5431	#NULL!	#NULL!	3	6	10	19.3047	0	0	3	4	0.2
300672	113.144	28.222	#NULL!	#NULL!	1	6	11	18.0715	0	0	4	4	0.5
300673	120.358	27.646	#NULL!	#NULL!	0	2	6	19.1659	0	0	3	4	0
300674	116.346	39.9543	#NULL!	#NULL!	6	6	8	18.5199	1	0	3	3	0.2
300676	114.27	22.5904	4.86753	3.98898	2	7	10	20.842	0	0	5	4	0
300677	118.229	36.8149	#NULL!	#NULL!	0	4	6	20.6314	0	0	1	4	0
300679	113.91	22.812	#NULL!	#NULL!	4	7	10	20.0103	0	0	3	4	0.125
300680	120.401	31.495	4.09434	2.19722	9	11	11	19.2794	0	0	2	4	0
300681	113.565	22.3974	#NULL!	#NULL!	3	6	8	19.2984	0	0	3	4	0.3333
300682	120.375	31.4985	#NULL!	#NULL!	9	11	11	17.6509	0	0	3	4	0
300683	114.164	30.4847	#NULL!	#NULL!	0	2	5	19.1594	0	0	1	4	0
300684	116.532	39.8032	#NULL!	#NULL!	5	6	8	19.4229	0	0	6	4	0
300686	114.425	22.6985	#NULL!	#NULL!	2	7	11	20.1069	1	0	2	4	0.25
300687	113.333	23.1252	#NULL!	#NULL!	5	6	9	16.826	0	0	3	4	0.1667
300688	116.506	39.994	#NULL!	#NULL!	6	6	8	15.0818	0	0	5	4	0
300689	113.958	22.5364	#NULL!	#NULL!	3	6	10	19.2681	0	0	4	4	0
300690	116.323	37.4115	2.99573	0.693147	1	2	11	19.0061	0	0	2	4	0
300691	113.511	22.5603	#NULL!	#NULL!	4	7	8	19.5939	0	0	3	4	0
300692	117.288	31.9295	3.46574	2.19722	0	2	4	18.4714	1	0	1	4	0.25
300693	113.945	22.6336	#NULL!	#NULL!	3	6	10	16.5688	0	0	2	4	0.5
300694	120.152	31.587	#NULL!	#NULL!	8	11	11	20.3581	0	0	2	3	0.6
300695	120.313	30.1477	#NULL!	#NULL!	1	11	14	19.0644	0	0	2	4	0.1667
300696	103.923	30.8048	#NULL!	#NULL!	4	7	10	19.1588	0	0	3	4	0
300697	120.402	31.8685	#NULL!	#NULL!	9	11	11	18.9706	0	0	3	4	0.4286
300699	122.048	37.5115	#NULL!	#NULL!	0	0	0	20.1238	0	0	6	4	0
300700	112.847	28.2398	#NULL!	#NULL!	0	5	12	19.6591	1	0	1	4	0.0833
300701	111.842	33.051	#NULL!	#NULL!	1	3	6	17.6393	0	0	7	4	0
300702	121.325	28.6789	#NULL!	#NULL!	2	2	9	20.6611	0	0	3	4	0
300703	121.799	29.9126	#NULL!	#NULL!	0	8	12	19.4624	0	0	2	4	0
300705	113.407	28.2252	#NULL!	#NULL!	1	6	10	20.0951	0	0	3	4	0.4286
300706	119.505	26.0063	#NULL!	#NULL!	1	4	11	19.0686	0	0	5	4	0
300707	120.508	31.4798	#NULL!	#NULL!	9	11	11	19.2603	0	0	3	4	0.1429
300708	120.732	31.2693	#NULL!	#NULL!	7	11	12	20.6772	1	0	1	4	0.1667
300709	119.96	30.5607	#NULL!	#NULL!	2	10	15	20.3053	0	0	4	4	0
300710	120.465	30.1909	#NULL!	#NULL!	1	10	14	17.4253	0	0	2	4	0.5
300712	119.221	26.0495	#NULL!	#NULL!	1	3	11	19.2527	1	0	1	4	0.2222
300713	113.939	22.5545	#NULL!	#NULL!	3	6	10	17.8975	0	0	2	4	0
300715	120.417	30.9514	#NULL!	#NULL!	7	11	13	18.8121	0	0	2	4	0
300716	113.646	23.0023	#NULL!	#NULL!	5	7	9	20.2174	1	0	1	4	0
300717	118.392	34.3595	#NULL!	#NULL!	0	4	6	19.2277	0	0	3	4	0.2
300718	120.962	30.8567	#NULL!	1.38629	6	10	14	19.751	0	0	3	4	0.25
300719	116.36	39.9829	#NULL!	#NULL!	6	6	8	18.6322	0	0	2	4	0.3
300720	113.193	22.9054	#NULL!	#NULL!	5	6	9	18.3165	0	0	3	4	0
300721	120.075	31.8964	#NULL!	#NULL!	8	11	11	19.7199	0	0	1	4	0
300723	113.323	23.1295	#NULL!	#NULL!	5	6	9	19.0117	0	0	3	4	0.0769
300724	114.398	22.7155	#NULL!	#NULL!	2	7	11	19.317	1	0	2	3	0.0909
300725	118.7	32.1807	#NULL!	#NULL!	1	4	12	18.6873	0	0	10	4	0
300726	113.183	27.8638	#NULL!	#NULL!	1	6	13	19.2041	0	0	5	4	0.1429
300727	121.615	29.2789	#NULL!	#NULL!	1	3	10	18.7818	0	0	3	4	0.1
300729	121.86	29.7048	#NULL!	#NULL!	0	5	10	19.5615	0	0	1	4	0.2857
300730	112.886	28.2374	#NULL!	2.19722	0	5	12	18.0699	0	0	3	4	0
300731	113.965	22.8012	#NULL!	#NULL!	4	7	10	17.4153	0	0	5	4	0.1667
300732	113.904	34.7829	#NULL!	#NULL!	0	2	9	19.7304	0	0	1	4	0.125
300733	103.963	30.6971	#NULL!	#NULL!	4	8	10	19.8572	0	0	1	3	0
300735	114.483	22.7545	#NULL!	#NULL!	2	7	11	20.7162	0	0	5	4	0.3333
300736	116.474	39.9913	#NULL!	#NULL!	6	6	8	15.5155	0	0	4	3	0.2
300737	113.25	22.7649	#NULL!	#NULL!	5	6	9	20.3999	0	0	1	3	0
300738	113.545	22.806	#NULL!	#NULL!	5	7	8	20.115	1	0	3	3	0.1667
300739	113.837	22.7161	#NULL!	#NULL!	4	6	9	20.1389	0	0	3	3	0
300740	112.882	28.2351	#NULL!	3.2581	0	5	12	18.4988	0	0	2	3	0
300742	118.741	31.9865	4.8828	3.49651	1	8	12	19.4833	1	-3	1	3	0
300743	120.264	30.471	#NULL!	#NULL!	5	10	14	18.5696	0	0	4	3	0
300745	114.011	22.6012	#NULL!	#NULL!	3	6	10	18.559	0	0	2	3	0
300746	120.153	30.2998	#NULL!	#NULL!	1	10	14	19.2949	0	0	1	3	0
300748	114.941	25.8352	#NULL!	#NULL!	1	4	9	19.7686	1	0	6	3	0
300749	113.295	22.6813	#NULL!	#NULL!	4	6	9	19.2403	0	0	2	3	0
300750	119.576	26.7346	#NULL!	#NULL!	1	1	10	23.5807	1	0	2	3	0.125
300751	120.685	31.1372	#NULL!	#NULL!	7	11	13	18.7984	1	0	2	3	0
300752	114.007	22.6627	#NULL!	#NULL!	3	6	10	19.4066	1	0	2	3	0
300753	121.192	32.3359	3.17805	2.07944	4	9	11	17.3259	0	0	4	3	0
300755	99.7074	27.8358	#NULL!	#NULL!	0	0	0	16.0433	0	0	2	2	0
300756	113.532	22.5732	#NULL!	#NULL!	4	7	8	19.0149	0	0	1	3	0
300757	120.754	31.3591	#NULL!	#NULL!	7	11	11	17.9459	0	0	2	2	0.1
300758	122.801	41.0691	#NULL!	#NULL!	2	3	4	19.3552	0	0	3	2	0
300759	116.53	39.7609	#NULL!	#NULL!	5	6	8	21.6337	0	0	4	2	0.1429
300760	113.962	22.5442	#NULL!	#NULL!	3	6	10	21.7107	0	0	9	3	0.0909
300761	119.9	31.6966	#NULL!	2.63906	8	11	12	21.4672	0	0	3	2	0
300762	121.358	31.2258	#NULL!	#NULL!	6	10	12	16.2124	0	0	4	2	0
300763	121.923	29.3885	#NULL!	#NULL!	0	3	9	19.1619	0	0	3	2	0.2222
300766	120.117	30.2733	#NULL!	#NULL!	1	10	14	17.7883	0	0	7	2	0
300767	102.878	25.0288	#NULL!	#NULL!	1	2	3	18.4057	0	0	4	2	0
300768	120.22	30.2155	#NULL!	#NULL!	1	10	14	16.8797	0	0	7	2	0.1111
300769	113.959	22.5687	3.58352	2.94444	3	6	10	19.6008	0	0	3	2	0.125
300771	114.012	22.6019	#NULL!	#NULL!	3	6	10	18.5356	0	0	3	2	0.2222
300776	114.403	30.4586	#NULL!	#NULL!	1	2	7	15.0899	0	0	4	2	0.0833
300777	119.961	31.9588	#NULL!	#NULL!	7	11	11	19.1206	0	0	10	2	0
300778	114.241	22.7252	#NULL!	#NULL!	3	7	10	16.2424	0	0	3	2	0.1333
300779	120.198	36.0487	#NULL!	#NULL!	0	0	3	19.5826	0	0	3	2	0
300780	103.843	29.8432	#NULL!	#NULL!	3	9	9	19.5808	0	0	3	2	0.1667
300781	113.326	23.1176	#NULL!	#NULL!	5	6	9	18.4107	0	0	4	2	0
300782	120.248	31.5523	#NULL!	1.60944	9	11	11	18.0938	0	0	21	2	0
300783	118.368	31.2575	#NULL!	#NULL!	1	3	13	19.7958	1	0	5	2	0
300785	116.307	39.8318	#NULL!	#NULL!	5	6	8	19.5029	0	0	7	2	0.0909
300786	120.357	36.1289	#NULL!	1.38629	0	0	0	18.8991	0	0	3	2	0.1429
300787	114.693	27.3974	#NULL!	#NULL!	3	5	7	19.7118	0	0	5	2	0
300789	103.979	30.6352	3.58352	2.56495	4	8	10	16.032	0	0	5	2	0
300790	113.797	22.7938	#NULL!	#NULL!	4	6	9	20.0996	0	0	2	2	0.2857
300791	116.728	23.4249	#NULL!	#NULL!	3	6	9	20.102	0	0	2	2	0
300792	120.375	30.3093	#NULL!	#NULL!	2	9	14	18.5077	0	0	10	2	0.1818
300793	113.893	22.9497	#NULL!	#NULL!	4	7	10	19.3672	0	0	4	2	0
300796	114.036	22.5406	2.63906	0.693147	3	6	10	19.4261	0	0	2	2	0.1818
300798	119.94	32.1292	#NULL!	#NULL!	4	10	11	19.4412	0	0	4	2	0
300799	116.16	40.0705	#NULL!	#NULL!	5	6	8	17.837	0	0	10	2	1.60944
300800	112.885	28.2384	#NULL!	#NULL!	0	5	12	18.9474	0	0	3	2	#NULL!
300801	117.594	34.8151	#NULL!	3.55535	1	5	5	19.4728	0	0	2	2	0
300802	121.353	31.1436	#NULL!	#NULL!	6	10	12	18.5738	0	0	5	2	1.79176
300805	113.357	23.126	#NULL!	#NULL!	5	6	9	16.8942	0	0	5	2	1.60944
300806	118.2	33.5015	#NULL!	#NULL!	0	1	10	20.3201	0	0	2	2	#NULL!
300807	113.516	34.8397	#NULL!	#NULL!	0	2	8	17.4398	0	0	4	2	#NULL!
300808	113.344	23.3055	#NULL!	#NULL!	5	6	10	19.4516	0	0	3	2	1.60944
300809	121.032	31.4306	#NULL!	#NULL!	7	10	11	18.6275	0	0	3	2	1.94591
300810	116.181	40.0644	#NULL!	1.94591	5	6	8	16.8568	0	0	5	2	1.60944
300811	113.955	22.5661	#NULL!	#NULL!	3	6	10	18.9277	0	0	3	2	1.09861
300812	113.843	22.7599	#NULL!	#NULL!	4	6	9	16.0771	0	0	#NULL!	1	1.38629
300813	120.181	30.1839	4.54329	2.48491	1	11	14	18.2988	0	0	#NULL!	1	0
300815	116.361	30.8715	#NULL!	#NULL!	1	2	3	20.1758	1	0	#NULL!	1	0
300816	117.574	30.6939	#NULL!	#NULL!	1	2	10	18.0037	0	0	#NULL!	1	0
300817	120.916	30.9086	#NULL!	#NULL!	6	11	14	19.3304	0	0	#NULL!	1	1.79176
300818	117.907	28.4252	2.89037	1.60944	0	1	5	18.9487	0	0	#NULL!	1	#NULL!
300819	116.377	39.5054	3.17805	1.79176	4	6	8	19.442	0	0	#NULL!	1	1.38629
300820	104.374	31.0779	#NULL!	#NULL!	5	7	10	17.635	0	0	#NULL!	1	1.60944
688001	120.827	31.3495	#NULL!	#NULL!	7	11	11	19.6042	0	0	8	2	1.94591
688002	121.137	37.6142	5.31812	4.11087	0	0	0	19.3507	0	0	7	2	#NULL!
688003	120.425	31.3409	#NULL!	3.58352	7	11	11	18.7001	0	0	3	2	1.94591
688005	121.173	30.0297	4.15888	2.3979	1	9	14	20.8763	0	0	3	2	0
688006	120.348	30.229	#NULL!	3.91202	1	11	14	19.556	0	0	4	2	0
688007	113.95	22.531	#NULL!	5.01728	3	6	10	19.9708	0	0	4	2	1.09861
688010	119.443	26.0074	#NULL!	#NULL!	1	3	11	19.5523	0	0	3	2	0
688011	126.537	45.7016	#NULL!	#NULL!	1	1	3	18.525	0	0	3	2	0
688020	113.304	23.1477	#NULL!	3.89182	5	6	9	17.967	0	0	5	2	1.60944
688021	116.822	37.1732	#NULL!	1.38629	1	4	9	19.0977	0	0	3	2	0
688022	120.847	31.3259	#NULL!	2.56495	7	11	12	17.8029	0	0	4	2	1.94591
688023	120.234	30.2156	#NULL!	#NULL!	1	11	14	19.4525	0	0	5	2	0
688025	114.074	22.6869	#NULL!	#NULL!	3	7	10	17.8836	0	0	2	2	1.09861
688026	113.566	23.2117	#NULL!	#NULL!	5	8	10	18.6075	0	0	#NULL!	1	1.60944
688028	116.45	39.9264	#NULL!	#NULL!	6	6	8	18.9989	0	0	6	2	1.79176
688033	116.177	40.1473	3.98898	2.70805	5	6	8	19.767	0	0	5	2	1.60944
688036	113.961	22.545	#NULL!	#NULL!	3	6	10	20.4585	1	0	2	2	1.09861
688039	120.124	30.2978	#NULL!	4.41884	1	10	14	15.222	0	0	4	2	0
688058	116.31	40.0487	#NULL!	3.55535	6	6	8	14.5307	0	0	4	2	1.79176
688066	116.242	39.9573	#NULL!	3.21888	6	6	8	17.0908	0	0	4	2	1.79176
688068	116.308	39.688	#NULL!	1.09861	5	6	8	18.7187	0	0	4	2	1.60944
688078	116.34	39.9896	#NULL!	#NULL!	6	6	8	15.77	0	0	6	2	1.79176
688080	116.478	40.0247	#NULL!	#NULL!	6	6	8	14.8512	0	0	#NULL!	1	1.79176
688081	114.413	30.4811	#NULL!	#NULL!	1	2	6	15.855	0	0	#NULL!	1	0
688088	120.124	30.2975	#NULL!	3.66356	1	10	14	16.5664	0	0	7	2	0
688089	114.545	30.4997	4.27667	3.52636	1	1	6	18.909	0	0	3	2	0
688090	113.527	23.1558	#NULL!	2.99573	5	7	10	19.3588	1	0	#NULL!	1	1.60944
688098	121.464	31.0229	#NULL!	#NULL!	6	10	13	19.0768	0	0	5	2	1.79176
688099	121.589	31.2095	5.75574	5.05625	6	10	12	19.2266	0	0	7	2	1.79176
688100	112.878	28.2291	#NULL!	3.71357	0	5	12	19.2023	0	0	#NULL!	1	#NULL!
688101	116.35	40.2257	#NULL!	#NULL!	6	6	8	17.637	0	0	2	2	1.79176
688108	117.688	39.0534	#NULL!	#NULL!	1	5	8	18.2579	0	0	6	2	0
688116	119.638	32.1597	#NULL!	#NULL!	3	10	12	19.3383	0	0	4	2	1.09861
688118	121.589	31.2101	#NULL!	3.4012	6	10	12	16.0315	0	0	4	2	1.79176
688123	121.593	31.2102	#NULL!	#NULL!	6	10	12	14.4748	0	0	6	2	1.79176
688138	113.945	22.5313	#NULL!	0.693147	3	6	10	19.7124	0	0	3	2	1.09861
688158	121.549	31.2823	#NULL!	#NULL!	6	10	12	20.5614	0	0	#NULL!	1	1.79176
688159	113.998	22.6905	3.95124	2.89037	3	6	10	15.6077	0	0	#NULL!	1	1.09861
688166	120.744	31.2641	#NULL!	#NULL!	7	11	12	19.2382	0	0	9	2	1.94591
688168	116.393	39.9562	#NULL!	4.17439	6	6	8	17.4171	0	0	5	2	1.79176
688169	116.38	40.0423	#NULL!	#NULL!	6	6	8	18.0265	0	1	#NULL!	1	1.79176
688177	113.503	23.1566	#NULL!	#NULL!	5	7	9	19.5465	0	-2	#NULL!	1	1.60944
688178	118.922	31.9439	#NULL!	#NULL!	1	9	12	18.3069	0	0	#NULL!	1	0
688181	116.149	39.7543	#NULL!	#NULL!	5	6	8	19.4991	0	0	#NULL!	1	1.60944
688186	120.594	31.8054	3.78419	2.56495	9	11	11	20.1589	1	0	#NULL!	1	2.19722
688188	121.46	31.0293	#NULL!	#NULL!	6	10	13	15.7356	0	0	7	2	1.79176
688196	117.01	25.1343	#NULL!	#NULL!	1	6	10	19.4635	0	0	2	2	0
688198	116.313	40.2129	2.30259	1.79176	5	6	8	17.5074	0	0	5	2	1.60944
688199	117.132	39.2666	2.77259	2.07944	4	7	8	19.8882	0	0	2	2	1.38629
688202	121.598	31.3461	#NULL!	#NULL!	6	10	12	18.8629	0	0	3	2	1.79176
688208	114.01	22.6003	#NULL!	#NULL!	3	6	10	18.9323	0	0	#NULL!	1	1.09861
688218	120.827	31.3495	3.95124	2.30259	7	11	11	17.9629	0	0	3	2	1.94591
688258	119.801	31.3495	#NULL!	2.19722	7	11	13	17.8382	0	0	8	2	1.94591
688266	120.909	31.3386	#NULL!	#NULL!	7	11	12	17.843	1	-6	#NULL!	1	1.94591
688268	113.144	23.2603	#NULL!	#NULL!	5	6	11	19.2776	0	0	4	2	1.60944
688278	118.005	24.527	#NULL!	#NULL!	3	6	11	17.8932	0	0	#NULL!	1	1.09861
688288	120.202	30.1902	#NULL!	#NULL!	1	11	14	18.0371	0	0	3	2	0
688298	119.723	30.6687	#NULL!	#NULL!	1	10	14	18.0114	0	0	#NULL!	1	0
688299	121.412	29.9967	#NULL!	3.29584	0	9	14	20.1747	0	0	2	2	#NULL!
688300	119.169	34.5775	#NULL!	#NULL!	0	0	7	18.7299	0	0	4	2	#NULL!
688310	121.404	28.2212	#NULL!	#NULL!	2	2	4	17.664	0	0	3	2	0.693147
688321	113.947	22.556	#NULL!	#NULL!	3	6	10	16.4804	0	0	14	2	1.09861
688333	108.812	34.1732	#NULL!	#NULL!	1	3	8	19.6781	0	0	3	2	0
688357	111.69	34.3895	#NULL!	#NULL!	0	5	8	19.5631	0	0	2	2	#NULL!
688358	120.464	31.5029	#NULL!	4.23411	9	11	11	16.8739	0	0	3	2	2.19722
688363	116.33	39.9542	#NULL!	#NULL!	6	6	8	19.946	0	0	8	2	1.79176
688368	121.603	31.1924	4.47734	3.29584	6	10	12	15.7367	0	0	4	2	1.79176
688369	116.264	39.9832	#NULL!	2.3979	6	6	8	16.5942	0	0	3	2	1.79176
688388	116.296	24.3952	#NULL!	#NULL!	1	6	11	20.1474	0	0	5	2	0
688389	114.067	22.6994	#NULL!	#NULL!	3	7	10	18.6602	0	0	6	2	1.09861
688398	116.76	25.7163	3.09104	1.38629	0	3	12	18.9655	0	0	#NULL!	1	#NULL!
688399	119.906	32.388	#NULL!	#NULL!	3	10	11	17.8604	0	0	3	2	1.09861
300016	116.242	40.2052	#NULL!	#NULL!	5	6	8	19.6751	0	0	3	12	1.60944
300055	116.497	39.986	#NULL!	#NULL!	6	6	8	20.2366	0	0	1	11	1.79176
300069	119.88	29.2146	#NULL!	#NULL!	0	4	11	18.8014	0	0	3	11	#NULL!
300117	116.661	40.2251	#NULL!	2.07944	6	6	8	20.036	1	0	0	11	1.79176
300152	115.879	39.06	#NULL!	#NULL!	0	7	8	19.425	1	0	1	11	#NULL!
300167	113.949	22.5731	#NULL!	#NULL!	3	6	10	16.5786	0	0	2	10	1.09861
300220	114.282	30.6317	4.2485	2.3979	1	2	5	18.133	0	0	13	10	0
300242	114.014	23.0328	#NULL!	#NULL!	4	7	10	15.3976	1	0	1	10	1.38629
300255	114.62	38.1418	#NULL!	#NULL!	1	1	9	20.4659	0	0	1	10	0
300265	121.206	31.8992	#NULL!	#NULL!	9	9	11	19.8138	1	0	1	10	2.19722
300280	116.71	39.6925	#NULL!	2.07944	4	6	8	18.7661	0	0	1	10	1.38629
300376	113.913	22.9745	#NULL!	#NULL!	4	7	10	22.1707	1	0	1	7	1.38629
300388	117.211	31.8513	#NULL!	#NULL!	1	2	4	19.2466	1	0	0	7	0
300401	120.229	29.1236	#NULL!	#NULL!	0	4	11	19.7743	0	0	3	7	#NULL!
300503	113.55	23.2088	#NULL!	#NULL!	5	7	10	19.9873	0	0	2	5	1.60944
300531	113.95	22.531	#NULL!	#NULL!	3	6	10	18.3843	0	0	3	5	1.09861
300578	121.244	30.8457	#NULL!	#NULL!	5	10	13	17.4647	0	0	3	4	1.60944
300583	115.579	35.0773	#NULL!	#NULL!	1	6	7	20.8404	0	0	1	4	0

## Sheet: Location of Confucian temples
Name of Confucian temples (In Chinese)	Latitude(N)	Longitude(E)
山东曲阜孔庙	116.993	35.5874
平城大同庙	121.524	25.0675
江西萍乡文庙	113.872	27.6155
陕西蒲城文庙	109.592	34.9613
江西丰城文雇	115.777	28.1666
四川绵州绵阳 文庙	104.567	31.5346
湖南安乡县文庙	112.178	29.4173
河北平山孔庙	123.791	41.2953
江西新余孔庙	114.945	27.8004
山东曲阜尼 山孔庙	116.993	35.5874
河北正定文庙	114.589	38.1595
江苏如皋文庙	120.579	32.3779
湖南伴县文庙	112.396	29.3616
四川资中文庙	104.858	29.7702
四川富顺文庙	104.981	29.1869
浙江杭州孔庙	120.212	30.2084
山西闻喜文庙	111.231	35.3629
福建安溪文庙	118.192	25.0618
湖南岳阳文庙	113.123	29.1503
西安西安文庙	125.155	42.9333
江苏苏州文庙	120.631	31.3023
江苏吴县文庙	120.631	31.3023
江苏南京夫子庙	118.892	31.3275
江苏江阴文庙	120.292	31.926
四川荣县文庙	104.424	29.451
江苏常熟文庙学宫	120.759	31.6595
江西赣州文庙	115.012	25.8608
江西波阳饶州府文庙	105.369	25.6736
江西安福孔庙	114.626	27.3991
福建漳州文庙	117.71	24.5033
浙江街州孔氏南宗家庙	118.871	28.9686
福建泉州文庙	118.613	24.8895
福建福州孔庙	119.273	26.0477
吉林吉林文庙	126.562	43.8509
广东德庆县孔庙	111.792	23.1514
辽宁兴城文庙	120.765	40.6166
山东巨野文庙	116.102	35.4021
浙江温岭市孔庙	121.393	28.3777
湖南澄州文庙	113.011	25.784
文昌文昌孔庙	110.805	19.5491
河南林县文庙	113.819	36.0831
广东潮州孔庙	116.678	23.4624
江苏吴江文庙学宫	120.652	31.1446
广东揭阳学宫 文庙	116.412	23.5661
广东增城学宫 文庙	113.818	23.2666
四川德阳文庙	104.417	31.1426
广东化州学宫 文庙	110.646	21.6702
上海嘉定文庙	121.266	31.3748
上海上海文庙	116.417	39.9733
四川广汉文庙	104.288	30.9824
四川中江文庙	104.686	31.039
山西平遥文庙	112.182	37.1956
北京北京孔庙	116.333	39.8927
南京朝天宫 文庙	105.895	32.647
安徽桐城文庙	116.944	31.0411
曲阜沫泅书院 文庙	116.986	35.5808
甘肃秦安文庙	105.682	34.8649
甘肃天水文庙	105.89	34.5702
云南建水文庙	102.833	23.6409
河南内乡文庙	111.855	33.0512
陕西韩城文庙	110.45	35.4821
湖南张家界文庙	116.622	40.8077
四川崇州文庙	103.679	30.6366
广东海丰学宫 文庙	115.329	22.9727
陕西汉中文庙	107.032	33.0678
陕西洛南文庙	110.154	34.0971
广州番禺文庙学宫	113.39	22.9438
青海贵德文庙	101.44	36.0462
湖南宁远文庙	111.952	25.5771
广东从化文庙学宫	113.594	23.554
陕西甸阳文庙	99.1898	24.727
甘肃武威文庙	102.642	37.9282
山东乐陵文庙	117.238	37.7359
贵州安顺文庙	106.255	26.4057
广东饶平学宫	117.01	23.6703
广东五华长乐学宫	102.713	25.0498
广东江阳学宫	105.442	28.8845
天津天津文庙	117.31	39.7176
广西恭城文庙	110.837	24.8283
河南襄城文庙	113.513	33.8579
台湾台南孔庙	120.188	22.9986
广东龙川孔庙	115.267	24.1059
贵州永宁州庙	116.169	40.5355
湖南零陵文庙	111.638	26.2277
湖南武冈文庙	110.638	26.7329
陕西咸阳文庙	108.706	34.3291
江苏丰县文庙	116.665	34.7022
江苏苏州长元文庙	120.631	31.3023
湖南慈利县文庙	111.145	29.436
湖南石门县文庙	121.574	25.2615
内蒙呼和浩特浩特旭 化城 的三座 文庙	111.696	40.8358
八旗文庙满族	116.673	39.9211
浙江黄岩孔夫子庙	121.269	28.6553
吉林长春文庙	125.288	43.8333
湖北烯水文庙	115.266	30.4518
湖南桑植县文庙	110.17	29.4059
盛京沈 阳文庙	123.47	41.8051
中国台湾省台北省台北孔庙	121.52	25.0307
中国台湾省台中省台中孔庙	120.68	24.1432
中国台湾省彰化省彰化孔庙	120.573	24.0792
中国台湾省高雄省高雄孔庙	120.307	22.6306
中国台湾省新竹省新竹孔庙	120.979	24.8096
黑龙江哈尔滨尔滨文庙	126.957	45.5477
新疆乌鲁木齐木齐文庙	87.416	43.4771
广东三水孔庙	112.903	23.1619
中国台湾省宜兰孔庙	121.769	24.7519
中国台湾省日月潭文武庙	113.423	23.1743
海南海南文庙	100.627	36.2921
香港潜港孔教学院	120.562	32.2494
